# Supplementary material for: Poly(N-vinylpyrrolidone)–Laponite XLG Nanocomposite Hydrogels: Characterization, Properties and Comparison with Divinyl Monomer-Crosslinked Hydrogels
Source: Polymers (Basel). 2022 Oct 8;14(19):4216. doi: 10.3390/polym14194216 (PMC9571604; doi:10.3390/polym14194216)
Supplement: Supplementary file 1 [file polymers-14-04216-s001.zip]

Archive with 1 entries (1 files):
- polymers-1938722-supplementary.pdf
